# Supplementary material for: How genetic variation is affected by geographic environments and ploidy level in Erianthus arundinaceus?
Source: PLoS One. 2017 May 30;12(5):e0178451. doi: 10.1371/journal.pone.0178451 (PMC5448781; doi:10.1371/journal.pone.0178451)
Supplement: S3 Table — (XLSX) [file pone.0178451.s003.xlsx]

## Sheet: Sheet1
	SAG-E1	SAG-E2	SAG-E3	SAG-E4	SAG-E5	SAG-E6	SAG-E7	SAG-E8	SAG-E9	SAG-E10	SAG-E11	SAG-E12	SAG-E13	SAG-E14	SAG-E15	SAG-E16	SAG-E17	SAG-E18	SAG-E19	SAG-E20	SAG-E21	SAG-E22	SAG-E23	SAG-E24	SAG-E25	SAG-E26	SAG-E27	SAG-E28	SAG-E29	SAG-E30	SAG-E31	SAG-E32	SAG-E33	SAG-E34	SAG-E35	SAG-E36	SAG-E37	SAG-E38	SAG-E39	SAG-E40	SAG-E41	SAG-E42	SAG-E43	SAG-E44	SAG-E45	SAG-E46
SAG-E1	0
SAG-E2	0.92683	0
SAG-E3	0.85366	0.87805	0
SAG-E4	0.85057	0.82759	0.8046	0
SAG-E5	0.76543	0.76543	0.76543	0.76744	0
SAG-E6	0.81928	0.79518	0.81928	0.81818	0.82927	0
SAG-E7	0.84337	0.81928	0.81928	0.81818	0.82927	0.90476	0
SAG-E8	0.79518	0.79518	0.74699	0.86364	0.78049	0.85714	0.85714	0
SAG-E9	0.81481	0.79012	0.81481	0.81395	0.8	0.87805	0.82927	0.85366	0
SAG-E10	0.82353	0.84706	0.84706	0.84444	0.83333	0.83721	0.86047	0.83721	0.88095	0
SAG-E11	0.77647	0.77647	0.82353	0.82222	0.7619	0.81395	0.76744	0.76744	0.78571	0.84091	0
SAG-E12	0.83333	0.80952	0.80952	0.83146	0.77108	0.84706	0.82353	0.8	0.81928	0.82759	0.87356	0
SAG-E13	0.87356	0.89655	0.85057	0.80435	0.7907	0.81818	0.84091	0.79545	0.81395	0.84444	0.84444	0.8764	0
SAG-E14	0.8	0.82353	0.87059	0.82222	0.78571	0.7907	0.7907	0.7907	0.80952	0.81818	0.81818	0.82759	0.88889	0
SAG-E15	0.74419	0.76744	0.7907	0.76923	0.87059	0.82759	0.82759	0.75862	0.8	0.78652	0.83146	0.81818	0.87912	0.85393	0
SAG-E16	0.80952	0.80952	0.80952	0.80899	0.81928	0.82353	0.77647	0.8	0.86747	0.85057	0.78161	0.83721	0.83146	0.87356	0.81818	0
SAG-E17	0.80952	0.7619	0.83333	0.78652	0.81928	0.84706	0.8	0.77647	0.79518	0.8046	0.85057	0.83721	0.85393	0.85057	0.84091	0.83721	0
SAG-E18	0.7561	0.78049	0.80488	0.78161	0.88889	0.81928	0.79518	0.79518	0.79012	0.82353	0.82353	0.78571	0.82759	0.84706	0.86047	0.85714	0.88095	0
SAG-E19	0.775	0.75	0.8	0.72941	0.70886	0.69136	0.71605	0.69136	0.73418	0.77108	0.74699	0.78049	0.8	0.77108	0.7381	0.78049	0.82927	0.775	0
SAG-E20	0.7619	0.7619	0.78571	0.74157	0.6988	0.72941	0.75294	0.70588	0.77108	0.78161	0.71264	0.74419	0.80899	0.78161	0.75	0.7907	0.7907	0.7381	0.90244	0
SAG-E21	0.7907	0.74419	0.76744	0.79121	0.68235	0.71264	0.71264	0.68966	0.75294	0.76404	0.83146	0.84091	0.81319	0.78652	0.75556	0.77273	0.81818	0.74419	0.88095	0.88636	0
SAG-E22	0.76543	0.71605	0.71605	0.72093	0.675	0.70732	0.73171	0.63415	0.7	0.71429	0.7381	0.74699	0.76744	0.7381	0.72941	0.72289	0.77108	0.71605	0.83544	0.86747	0.89412	0
SAG-E23	0.79487	0.74359	0.71795	0.74699	0.72727	0.75949	0.78481	0.73418	0.75325	0.79012	0.81481	0.775	0.77108	0.71605	0.73171	0.775	0.8	0.74359	0.76316	0.8	0.80488	0.77922	0
SAG-E24	0.78481	0.73418	0.81013	0.7619	0.74359	0.8	0.775	0.75	0.79487	0.82927	0.85366	0.81481	0.7619	0.78049	0.74699	0.83951	0.83951	0.81013	0.77922	0.76543	0.81928	0.74359	0.82667	0
SAG-E25	0.85714	0.78571	0.78571	0.80899	0.77108	0.82353	0.8	0.77647	0.81928	0.82759	0.8046	0.7907	0.85393	0.85057	0.79545	0.88372	0.86047	0.80952	0.7561	0.76744	0.77273	0.74699	0.825	0.8642	0
SAG-E26	0.76543	0.74074	0.76543	0.76744	0.725	0.70732	0.73171	0.68293	0.75	0.80952	0.78571	0.77108	0.81395	0.78571	0.75294	0.79518	0.81928	0.79012	0.83544	0.79518	0.82353	0.825	0.80519	0.79487	0.84337	0
SAG-E27	0.78571	0.71429	0.7619	0.76404	0.77108	0.8	0.75294	0.75294	0.79518	0.8046	0.87356	0.76744	0.80899	0.75862	0.77273	0.81395	0.86047	0.83333	0.78049	0.76744	0.81818	0.74699	0.825	0.8642	0.90698	0.84337	0
SAG-E28	0.77647	0.72941	0.77647	0.77778	0.7619	0.76744	0.76744	0.74419	0.7619	0.81818	0.86364	0.8046	0.82222	0.84091	0.78652	0.82759	0.87356	0.82353	0.81928	0.75862	0.83146	0.78571	0.81481	0.82927	0.89655	0.90476	0.89655	0
SAG-E29	0.84706	0.8	0.8	0.8	0.7381	0.7907	0.81395	0.72093	0.78571	0.79545	0.79545	0.8046	0.84444	0.81818	0.74157	0.82759	0.8046	0.8	0.81928	0.8046	0.85393	0.83333	0.81481	0.80488	0.85057	0.83333	0.82759	0.86364	0
SAG-E30	0.79518	0.74699	0.77108	0.79545	0.7561	0.7619	0.80952	0.7381	0.7561	0.83721	0.83721	0.8	0.79545	0.7907	0.75862	0.77647	0.82353	0.77108	0.83951	0.8	0.85057	0.82927	0.86076	0.85	0.84706	0.87805	0.84706	0.90698	0.86047	0
SAG-E31	0.775	0.725	0.8	0.77647	0.75949	0.79012	0.79012	0.71605	0.75949	0.81928	0.86747	0.80488	0.8	0.81928	0.78571	0.78049	0.85366	0.8	0.82051	0.78049	0.83333	0.81013	0.86842	0.85714	0.85366	0.86076	0.85366	0.91566	0.84337	0.96296	0
SAG-E32	0.79012	0.74074	0.76543	0.72093	0.75	0.73171	0.73171	0.68293	0.75	0.7381	0.78571	0.74699	0.81395	0.83333	0.77647	0.79518	0.79518	0.76543	0.75949	0.74699	0.77647	0.775	0.77922	0.82051	0.86747	0.825	0.81928	0.85714	0.83333	0.87805	0.88608	0
SAG-E33	0.82353	0.77647	0.8	0.75556	0.80952	0.7907	0.7907	0.72093	0.78571	0.81818	0.81818	0.73563	0.84444	0.81818	0.80899	0.8046	0.85057	0.8	0.77108	0.78161	0.78652	0.78571	0.81481	0.82927	0.91954	0.83333	0.89655	0.88636	0.84091	0.90698	0.89157	0.90476	0
SAG-E34	0.76543	0.71605	0.79012	0.72093	0.75	0.78049	0.7561	0.70732	0.8	0.7619	0.80952	0.74699	0.7907	0.80952	0.77647	0.81928	0.81928	0.79012	0.78481	0.79518	0.8	0.8	0.83117	0.84615	0.84337	0.825	0.84337	0.85714	0.85714	0.90244	0.91139	0.925	0.90476	0
SAG-E35	0.79012	0.74074	0.79012	0.74419	0.775	0.80488	0.80488	0.7561	0.8	0.83333	0.83333	0.77108	0.81395	0.83333	0.77647	0.84337	0.84337	0.81481	0.78481	0.79518	0.8	0.8	0.85714	0.87179	0.91566	0.825	0.89157	0.90476	0.88095	0.90244	0.91139	0.875	0.92857	0.9	0
SAG-E36	0.78049	0.73171	0.80488	0.73563	0.76543	0.81928	0.79518	0.72289	0.79012	0.8	0.84706	0.78571	0.78161	0.8	0.76744	0.80952	0.83333	0.80488	0.75	0.7619	0.7907	0.79012	0.84615	0.88608	0.88095	0.79012	0.85714	0.87059	0.84706	0.89157	0.9	0.88889	0.91765	0.93827	0.93827	0
SAG-E37	0.81928	0.81928	0.81928	0.72727	0.78049	0.71429	0.7619	0.69048	0.73171	0.76744	0.74419	0.72941	0.81818	0.7907	0.75862	0.77647	0.8	0.79518	0.81481	0.77647	0.75862	0.7561	0.75949	0.75	0.8	0.80488	0.77647	0.7907	0.7907	0.85714	0.81481	0.87805	0.88372	0.85366	0.80488	0.84337	0
SAG-E38	0.775	0.775	0.825	0.72941	0.81013	0.74074	0.74074	0.69136	0.75949	0.79518	0.79518	0.70732	0.82353	0.81928	0.80952	0.80488	0.85366	0.85	0.82051	0.78049	0.7619	0.75949	0.78947	0.80519	0.87805	0.83544	0.85366	0.86747	0.79518	0.8642	0.87179	0.88608	0.93976	0.86076	0.88608	0.875	0.91358	0
SAG-E39	0.78947	0.76316	0.76316	0.71605	0.74667	0.7013	0.7013	0.64935	0.72	0.75949	0.75949	0.71795	0.76543	0.73418	0.7	0.76923	0.79487	0.76316	0.81081	0.79487	0.8	0.8	0.80556	0.79452	0.79487	0.82667	0.79487	0.81013	0.78481	0.85714	0.86486	0.88	0.83544	0.88	0.82667	0.84211	0.85714	0.86486	0
SAG-E40	0.73973	0.73973	0.76712	0.69231	0.75	0.7027	0.72973	0.67568	0.69444	0.76316	0.76316	0.72	0.76923	0.73684	0.72727	0.74667	0.8	0.79452	0.78873	0.74667	0.72727	0.75	0.75362	0.8	0.8	0.77778	0.8	0.81579	0.73684	0.83784	0.84507	0.83333	0.84211	0.80556	0.83333	0.82192	0.83784	0.90141	0.89552	0
SAG-E41	0.74667	0.72	0.74667	0.7	0.72973	0.73684	0.73684	0.65789	0.7027	0.76923	0.76923	0.72727	0.775	0.71795	0.70886	0.75325	0.80519	0.74667	0.76712	0.77922	0.75949	0.78378	0.8169	0.83333	0.83117	0.81081	0.83117	0.82051	0.79487	0.86842	0.87671	0.83784	0.87179	0.86486	0.86486	0.85333	0.78947	0.84932	0.89855	0.93939	0
SAG-E42	0.8	0.775	0.8	0.75294	0.78481	0.76543	0.76543	0.71605	0.73418	0.79518	0.84337	0.78049	0.82353	0.79518	0.7619	0.78049	0.87805	0.8	0.82051	0.78049	0.80952	0.78481	0.81579	0.85714	0.85366	0.83544	0.85366	0.89157	0.81928	0.88889	0.89744	0.88608	0.89157	0.86076	0.88608	0.875	0.83951	0.89744	0.89189	0.90141	0.90411	0
SAG-E43	0.71053	0.68421	0.73684	0.66667	0.77333	0.7013	0.67532	0.64935	0.72	0.73418	0.78481	0.69231	0.71605	0.73418	0.725	0.76923	0.79487	0.78947	0.72973	0.69231	0.725	0.77333	0.77778	0.82192	0.79487	0.77333	0.79487	0.81013	0.73418	0.83117	0.83784	0.85333	0.86076	0.85333	0.82667	0.86842	0.83117	0.89189	0.82857	0.86567	0.84058	0.89189	0
SAG-E44	0.75949	0.70886	0.78481	0.71429	0.79487	0.775	0.725	0.7	0.76923	0.78049	0.82927	0.76543	0.7619	0.7561	0.77108	0.79012	0.8642	0.81013	0.80519	0.76543	0.79518	0.74359	0.8	0.89474	0.83951	0.82051	0.88889	0.85366	0.7561	0.875	0.88312	0.87179	0.87805	0.87179	0.84615	0.86076	0.825	0.88312	0.84932	0.85714	0.86111	0.93506	0.90411	0
SAG-E45	0.74359	0.74359	0.76923	0.6988	0.77922	0.73418	0.75949	0.70886	0.72727	0.76543	0.79012	0.725	0.79518	0.81481	0.78049	0.8	0.825	0.82051	0.78947	0.775	0.7561	0.75325	0.81081	0.85333	0.85	0.80519	0.825	0.8642	0.79012	0.88608	0.89474	0.90909	0.88889	0.88312	0.88312	0.87179	0.86076	0.92105	0.86111	0.89855	0.87324	0.94737	0.91667	0.93333	0
SAG-E46	0.76543	0.74074	0.76543	0.72093	0.75	0.73171	0.73171	0.68293	0.7	0.7619	0.83333	0.77108	0.7907	0.78571	0.72941	0.77108	0.84337	0.76543	0.78481	0.74699	0.8	0.775	0.83117	0.84615	0.84337	0.8	0.81928	0.88095	0.80952	0.87805	0.88608	0.875	0.88095	0.85	0.875	0.88889	0.85366	0.88608	0.85333	0.86111	0.86486	0.96203	0.90667	0.89744	0.93506	0
