# Supplementary material for: How genetic variation is affected by geographic environments and ploidy level in Erianthus arundinaceus?
Source: PLoS One. 2017 May 30;12(5):e0178451. doi: 10.1371/journal.pone.0178451 (PMC5448781; doi:10.1371/journal.pone.0178451)
Supplement: S4 Table — (XLSX) [file pone.0178451.s004.xlsx]

## Sheet: Sheet1
	SAG-E1	SAG-E2	SAG-E3	SAG-E4	SAG-E5	SAG-E6	SAG-E7	SAG-E8	SAG-E9	SAG-E10	SAG-E11	SAG-E12	SAG-E13	SAG-E14	SAG-E15	SAG-E16	SAG-E17	SAG-E18	SAG-E19	SAG-E20	SAG-E21	SAG-E22	SAG-E23	SAG-E24	SAG-E25	SAG-E26	SAG-E27	SAG-E28	SAG-E29	SAG-E30	SAG-E31	SAG-E32	SAG-E33	SAG-E34	SAG-E35	SAG-E36	SAG-E37	SAG-E38	SAG-E39	SAG-E40	SAG-E41	SAG-E42	SAG-E43	SAG-E44	SAG-E45	SAG-E46
SAG-E1	0
SAG-E2	0.86905	0
SAG-E3	0.88398	0.85549	0
SAG-E4	0.81395	0.78049	0.80226	0
SAG-E5	0.77381	0.775	0.78613	0.79268	0
SAG-E6	0.79545	0.78571	0.81768	0.83721	0.89286	0
SAG-E7	0.77907	0.79268	0.81356	0.7619	0.79268	0.83721	0
SAG-E8	0.82955	0.79762	0.83978	0.82558	0.82143	0.875	0.83721	0
SAG-E9	0.78889	0.80233	0.84324	0.81818	0.88372	0.84444	0.79545	0.85556	0
SAG-E10	0.84211	0.78022	0.83077	0.8172	0.83516	0.83158	0.82796	0.82105	0.86598	0
SAG-E11	0.85556	0.7907	0.83243	0.82955	0.7907	0.82222	0.85227	0.87778	0.81522	0.90722	0
SAG-E12	0.85246	0.82286	0.88298	0.7933	0.8	0.85246	0.82682	0.87432	0.82353	0.83249	0.83422	0
SAG-E13	0.82353	0.82682	0.82292	0.77596	0.75978	0.81283	0.81967	0.82353	0.82723	0.86567	0.86911	0.85567	0
SAG-E14	0.80214	0.7933	0.84375	0.79781	0.75978	0.75936	0.78689	0.81283	0.82723	0.86567	0.85864	0.84536	0.87879	0
SAG-E15	0.76344	0.77528	0.82723	0.76923	0.75281	0.7957	0.79121	0.78495	0.77895	0.83	0.78947	0.82902	0.82234	0.85279	0
SAG-E16	0.79775	0.8	0.84153	0.8046	0.81176	0.80899	0.7931	0.78652	0.81319	0.83333	0.83516	0.85405	0.86772	0.85714	0.81915	0
SAG-E17	0.81081	0.82486	0.85263	0.77348	0.76836	0.81081	0.81768	0.78919	0.80423	0.84422	0.8254	0.84375	0.87755	0.83673	0.84103	0.86631	0
SAG-E18	0.74444	0.80233	0.83243	0.79545	0.77907	0.82222	0.84091	0.81111	0.77174	0.82474	0.84783	0.81283	0.86911	0.82723	0.85263	0.85714	0.86772	0
SAG-E19	0.69182	0.66225	0.71951	0.65806	0.63576	0.69182	0.70968	0.69182	0.62577	0.67052	0.69939	0.66265	0.71765	0.65882	0.71006	0.70807	0.70238	0.78528	0
SAG-E20	0.66667	0.63636	0.70659	0.65823	0.64935	0.7284	0.65823	0.67901	0.6506	0.65909	0.66265	0.67456	0.68208	0.62428	0.72093	0.69512	0.71345	0.73494	0.89655	0
SAG-E21	0.65839	0.67974	0.72289	0.70064	0.69281	0.74534	0.70064	0.69565	0.66667	0.67429	0.71515	0.71429	0.7093	0.67442	0.71345	0.76074	0.74118	0.78788	0.86111	0.91156	0
SAG-E22	0.70807	0.69281	0.74699	0.75159	0.7451	0.78261	0.71338	0.74534	0.70303	0.72	0.72727	0.72619	0.69767	0.7093	0.73684	0.76074	0.71765	0.76364	0.79167	0.77551	0.84932	0
SAG-E23	0.82353	0.8642	0.81143	0.78313	0.77778	0.83529	0.80723	0.78824	0.78161	0.79348	0.78161	0.82486	0.82873	0.76243	0.78889	0.77907	0.82682	0.81609	0.69281	0.71795	0.69677	0.69677	0
SAG-E24	0.82143	0.8	0.82081	0.7561	0.725	0.75	0.78049	0.78571	0.74419	0.78022	0.80233	0.81143	0.75978	0.7486	0.75281	0.75294	0.81356	0.76744	0.64901	0.67532	0.67974	0.66667	0.87654	0
SAG-E25	0.84746	0.7574	0.83516	0.80925	0.7574	0.80226	0.77457	0.79096	0.74033	0.79581	0.80663	0.79348	0.7766	0.7766	0.73797	0.7486	0.8172	0.77348	0.6625	0.66258	0.67901	0.69136	0.80702	0.85207	0
SAG-E26	0.80702	0.76074	0.79545	0.74251	0.71166	0.76023	0.73054	0.73684	0.70857	0.75676	0.75429	0.76404	0.75824	0.72527	0.70718	0.72832	0.8	0.75429	0.66234	0.66242	0.67949	0.67949	0.83636	0.87117	0.86047	0
SAG-E27	0.78161	0.79518	0.80447	0.78824	0.77108	0.7931	0.78824	0.7931	0.78652	0.80851	0.78652	0.79558	0.78919	0.76757	0.78261	0.79545	0.8306	0.79775	0.64968	0.6875	0.67925	0.66667	0.86905	0.85542	0.83429	0.85207	0
SAG-E28	0.74699	0.73418	0.74854	0.7284	0.64557	0.71084	0.7037	0.72289	0.69412	0.73333	0.72941	0.71676	0.74576	0.72316	0.76136	0.71429	0.77714	0.71765	0.67114	0.69737	0.64901	0.60927	0.8125	0.83544	0.83832	0.8323	0.85366	0
SAG-E29	0.82022	0.78824	0.8306	0.8046	0.72941	0.78652	0.77011	0.79775	0.75824	0.80208	0.8022	0.78919	0.79365	0.80423	0.7766	0.77778	0.84492	0.78022	0.64596	0.68293	0.69939	0.68712	0.82558	0.88235	0.90503	0.89017	0.88636	0.88095	0
SAG-E30	0.77095	0.73684	0.78261	0.69714	0.71345	0.7486	0.70857	0.77095	0.77596	0.76684	0.74317	0.74194	0.78947	0.75789	0.74074	0.71823	0.7766	0.72131	0.64198	0.70303	0.65854	0.62195	0.82081	0.80702	0.81111	0.8046	0.85876	0.85207	0.85083	0
SAG-E31	0.79532	0.78528	0.80682	0.73054	0.71166	0.76023	0.74251	0.76023	0.72	0.73514	0.75429	0.77528	0.8022	0.78022	0.72928	0.76301	0.77778	0.75429	0.64935	0.66242	0.67949	0.69231	0.82424	0.82209	0.82558	0.83133	0.84024	0.80745	0.85549	0.81609	0
SAG-E32	0.78889	0.77907	0.78919	0.75	0.69767	0.74444	0.75	0.76667	0.72826	0.75258	0.77174	0.75936	0.77487	0.77487	0.74737	0.76923	0.78307	0.76087	0.66258	0.6988	0.70303	0.66667	0.81609	0.83721	0.82873	0.81143	0.83146	0.81176	0.87912	0.86339	0.88	0
SAG-E33	0.75978	0.73684	0.79348	0.69714	0.66667	0.71508	0.68571	0.7486	0.7541	0.73575	0.74317	0.73118	0.78947	0.78947	0.71958	0.74033	0.76596	0.71038	0.62963	0.66667	0.68293	0.65854	0.77457	0.74854	0.8	0.78161	0.79096	0.81657	0.83978	0.89011	0.82759	0.89617	0
SAG-E34	0.72941	0.7037	0.73143	0.6747	0.64198	0.69412	0.6988	0.70588	0.70115	0.71739	0.72414	0.70056	0.76243	0.74033	0.73333	0.69767	0.7486	0.70115	0.67974	0.69231	0.67097	0.64516	0.76829	0.76543	0.77193	0.82424	0.80952	0.875	0.82558	0.85549	0.82424	0.82759	0.84393	0
SAG-E35	0.71345	0.69939	0.75	0.67066	0.65031	0.69006	0.71856	0.71345	0.68571	0.71351	0.72	0.73034	0.74725	0.72527	0.70718	0.71676	0.76667	0.73143	0.67532	0.70064	0.70513	0.67949	0.77576	0.79755	0.80233	0.80723	0.8284	0.81988	0.84393	0.85057	0.80723	0.85714	0.82759	0.84848	0
SAG-E36	0.79121	0.75862	0.79144	0.75281	0.73563	0.78022	0.78652	0.79121	0.75269	0.79592	0.80645	0.78307	0.80829	0.78756	0.78125	0.77174	0.79581	0.77419	0.65455	0.70238	0.69461	0.67066	0.81818	0.82759	0.84153	0.79096	0.85556	0.81395	0.86957	0.87568	0.85876	0.90323	0.85405	0.80682	0.87006	0
SAG-E37	0.75789	0.75824	0.78974	0.70968	0.69231	0.73684	0.77419	0.75789	0.74227	0.78431	0.7732	0.74112	0.81592	0.77612	0.78	0.75	0.81407	0.80412	0.71676	0.72727	0.72	0.69714	0.81522	0.8022	0.81675	0.81081	0.82979	0.8	0.85417	0.8601	0.85405	0.90722	0.87047	0.81522	0.88649	0.89796	0
SAG-E38	0.75862	0.73494	0.77095	0.68235	0.66265	0.70115	0.74118	0.73563	0.69663	0.7234	0.74157	0.72928	0.77838	0.77838	0.73913	0.72727	0.76503	0.74157	0.67516	0.6875	0.66667	0.62893	0.79762	0.79518	0.8	0.81657	0.80233	0.82927	0.84091	0.84746	0.86391	0.88764	0.87006	0.84524	0.8284	0.85556	0.90426	0
SAG-E39	0.71951	0.73077	0.74556	0.6375	0.64103	0.68293	0.7125	0.73171	0.69048	0.68539	0.71429	0.70175	0.74286	0.74286	0.68966	0.6747	0.72832	0.69048	0.59864	0.61333	0.60403	0.5906	0.74684	0.78205	0.75152	0.7673	0.81481	0.80519	0.80723	0.81437	0.89308	0.83333	0.82635	0.86076	0.80503	0.82353	0.83146	0.88889	0
SAG-E40	0.72093	0.73171	0.75706	0.70238	0.73171	0.74419	0.70238	0.72093	0.76136	0.73118	0.71591	0.70391	0.7541	0.72131	0.74725	0.72414	0.75138	0.71591	0.61935	0.68354	0.66242	0.64968	0.78313	0.7561	0.73988	0.73054	0.82353	0.79012	0.7931	0.84571	0.83832	0.81818	0.82286	0.78313	0.82635	0.85393	0.86022	0.8	0.825	0
SAG-E41	0.71345	0.74847	0.72727	0.69461	0.71166	0.73684	0.73054	0.74854	0.75429	0.75676	0.74286	0.70787	0.75824	0.73626	0.74033	0.71676	0.74444	0.74286	0.64935	0.66242	0.66667	0.67949	0.77576	0.76074	0.73256	0.74699	0.78107	0.7205	0.76301	0.78161	0.79518	0.8	0.75862	0.73939	0.81928	0.83616	0.84324	0.76923	0.75472	0.86228	0
SAG-E42	0.72515	0.7362	0.72727	0.67066	0.66258	0.70175	0.68263	0.67836	0.69714	0.72432	0.70857	0.68539	0.74725	0.7033	0.75138	0.69364	0.73333	0.69714	0.67532	0.70064	0.66667	0.67949	0.77576	0.7362	0.7093	0.75904	0.7574	0.77019	0.72832	0.78161	0.79518	0.82286	0.7931	0.8	0.81928	0.81356	0.85405	0.80473	0.77987	0.87425	0.86747	0
SAG-E43	0.72941	0.7284	0.76571	0.6747	0.69136	0.71765	0.68675	0.69412	0.73563	0.71739	0.71264	0.67797	0.71823	0.72928	0.72222	0.68605	0.71508	0.67816	0.64052	0.66667	0.64516	0.65806	0.7561	0.7284	0.73684	0.77576	0.78571	0.75	0.75581	0.78613	0.81212	0.8046	0.80925	0.79268	0.78788	0.79545	0.82609	0.80952	0.82278	0.86747	0.84848	0.90909	0
SAG-E44	0.70588	0.7037	0.72	0.6506	0.62963	0.67059	0.6747	0.65882	0.65517	0.68478	0.66667	0.70056	0.69613	0.71823	0.74444	0.67442	0.69274	0.66667	0.62745	0.66667	0.63226	0.61935	0.7561	0.7037	0.70175	0.75152	0.7619	0.775	0.73256	0.75145	0.8	0.8046	0.77457	0.80488	0.81212	0.79545	0.81522	0.82143	0.79747	0.80723	0.82424	0.88485	0.87805	0
SAG-E45	0.72941	0.7284	0.76571	0.66265	0.65432	0.70588	0.71084	0.68235	0.68966	0.69565	0.68966	0.70056	0.74033	0.75138	0.74444	0.7093	0.75978	0.71264	0.65359	0.65385	0.67097	0.67097	0.76829	0.71605	0.74854	0.78788	0.77381	0.75	0.77907	0.77457	0.83636	0.82759	0.83237	0.79268	0.81212	0.81818	0.84783	0.83333	0.81013	0.84337	0.83636	0.88485	0.91463	0.90244	0
SAG-E46	0.73684	0.7362	0.77273	0.68263	0.66258	0.71345	0.73054	0.71345	0.70857	0.72432	0.73143	0.73034	0.75824	0.74725	0.72928	0.72832	0.74444	0.72	0.67532	0.6879	0.69231	0.69231	0.76364	0.76074	0.74419	0.78313	0.7929	0.74534	0.78613	0.77011	0.83133	0.83429	0.8046	0.77576	0.84337	0.83616	0.86486	0.8284	0.80503	0.83832	0.89157	0.89157	0.88485	0.89697	0.90909	0
